# Supplementary material for: Using Acanthamoeba spp. as a cell model to evaluate Leishmania infections
Source: PLoS Negl Trop Dis. 2024 Oct 2;18(10):e0012517. doi: 10.1371/journal.pntd.0012517 (PMC11472918; doi:10.1371/journal.pntd.0012517)
Supplement: S1 Raw Data — (XLSX) [file pntd.0012517.s001.xlsx]

## Sheet: Planilha1
Days	PYG					LIT					Schneider's					Graces'
0	10	10	10	10	0	10	10	10	10	0	10	10	10	10	0	10	10	10	10	0
1	7	7.1	6.9	7	0.1	3.1	3	2.9	3	0.1	3.11	3.21	2.98	3.1	0.115326	8	7.9	8.1	8	0.1
2	29	30	31	30	1	3.28	3.24	3.23	3.25	0.0264575	3.55	3.65	3.6	3.6	0.05	2.7	2.9	2.8	2.8	0.1
3	105	100	95	100	5	8.7	8.5	8.65	8.61667	0.104083	7.2	7.1	7.3	7.2	0.1	2.8	2.7	2.9	2.8	0.1
4	120	118.5	121.5	120	1.5	9.8	9.75	9.85	9.8	0.05	8.15	7.95	8.2	8.1	0.132288	2.75	2.65	2.7	2.7	0.05
5	180	170	190	180	10	13	12.5	13.5	13	0.5	13	12.5	13.5	13	0.5	2.8	3.1	2.75	2.88333	0.189297
6	160	157	163	160	3	16.25	16.2	16.15	16.2	0.05	14	13.5	14.5	14	0.5	2.56	2.51	2.44	2.50333	0.0602771
				Median	Standard deviation				Median	Standard deviation				Median	Standard deviation				Median	Standard deviation
*céls x105
Statistics
PYG Vs LIT	Significant		P = 0,0116
PYG Vs Schneider's	Significant		P = 0,0116
PYG Vs Grace's	Significant		P = 0,0260
LIT Vs Schneider's	Non-significat		P = 0,1273
LIT Vs Grace's	Non-significat		P = 0,1093
Graces' Vs Schneider's	Non-significat		P = 0,1248
